# Supplementary material for: Genome-Wide Location Analysis Reveals Distinct Transcriptional Circuitry by Paralogous Regulators Foxa1 and Foxa2
Source: PLoS Genet. 2012 Jun 21;8(6):e1002770. doi: 10.1371/journal.pgen.1002770 (PMC3380847; doi:10.1371/journal.pgen.1002770)
Supplement: Table S1 — Overrepresented Forkhead Positional Weight Matrices in Foxa1-specific, Foxa2-specific, and Dual ChIP-Seq Targets. (XLS) [file pgen.1002770.s002.xls]

## Sheet: Foxa1_only
Supplemental Table 1
Overrepresented Forkhead Positional Weight Matrices in Foxa1-specific, Foxa2-specific,
and Dual ChIP-Seq Targets
Database	PWM	p-value
Jaspar	FOXD1	2.57308e-21
Jaspar	FOXC1	4.25106e-15
Jaspar	FOXF2	1.04756e-05
Transfac	FREAC4_01	1.19349e-12
Transfac	XFD3_01	3.36387e-06
Transfac	FREAC2_01	9.79506e-06
Transfac	FREAC3_01	0.000889904
Transfac	FOXO4_02	0.00179832
Transfac	FOXO1_02	0.0144495
Transfac	HNF3ALPHA_Q6	0.0166248
Transfac	FOXO1_01	0.0204218

## Sheet: Foxa2_one
Database	PWM	p-value
Jaspar	FOXD1	2.86533e-262
Jaspar	Foxa2	3.9304e-201
Jaspar	FOXF2	8.15191e-163
Jaspar	Foxd3	1.25346e-70
Jaspar	Foxq1	9.3432e-69
Jaspar	FOXI1	6.44327e-55
Jaspar	FOXL1	1.81645e-35
Jaspar	FOXC1	1.22421e-31
Transfac	FREAC4_01	0
Transfac	HNF3_Q6_01	1.71445e-218
Transfac	XFD3_01	3.7367e-194
Transfac	FREAC2_01	1.12923e-175
Transfac	HNF3B_01	1.20499e-174
Transfac	HFH8_01	6.95773e-164
Transfac	FREAC3_01	1.20611e-155
Transfac	HNF3_Q6	1.2863e-150
Transfac	HNF3ALPHA_Q6	1.08679e-147
Transfac	HFH3_01	5.93036e-147
Transfac	FOXO3_01	2.66043e-146
Transfac	FOXJ2_01	1.61337e-129
Transfac	FOXO1_01	1.29498e-123
Transfac	FOX_Q2	4.28179e-119
Transfac	FOXO3A_Q1	4.59074e-117
Transfac	XFD1_01	4.50559e-115
Transfac	FOXO1_02	5.23988e-109
Transfac	FOXO4_01	1.71285e-108
Transfac	FOXO4_02	2.8564e-102
Transfac	FOXO1_Q5	1.29973e-92
Transfac	XFD2_01	1.53677e-78
Transfac	FOXD3_01	4.40018e-78
Transfac	HFH4_01	4.1857e-66
Transfac	HFH1_01	7.44732e-59
Transfac	FREAC7_01	1.11727e-42
Transfac	FOXM1_01	4.25918e-08

## Sheet: Dual_targets
Database	PWM	p-value
Jaspar	FOXD1	0
Jaspar	FOXF2	3.77618e-248
Jaspar	Foxa2	2.6858e-142
Jaspar	Foxq1	3.59579e-26
Jaspar	FOXC1	1.90942e-18
Jaspar	Foxd3	1.85639e-09
Jaspar	FOXI1	4.06251e-09
Transfac	FREAC4_01	0
Transfac	FREAC2_01	1.17391e-288
Transfac	XFD3_01	3.44312e-227
Transfac	FREAC3_01	4.99713e-190
Transfac	HNF3_Q6_01	4.35449e-177
Transfac	FOXO3_01	1.47092e-169
Transfac	FOXO1_02	3.56299e-145
Transfac	HNF4_01_B	1.93665e-140
Transfac	FOXO4_02	8.67935e-135
Transfac	HNF3B_01	8.94265e-108
Transfac	HFH8_01	1.82279e-100
Transfac	XFD1_01	7.54703e-90
Transfac	HNF3_Q6	4.41975e-81
Transfac	HFH3_01	1.40403e-77
Transfac	FOXJ2_01	3.75542e-65
Transfac	HNF3ALPHA_Q6	2.84405e-63
Transfac	FOX_Q2	4.2129e-63
Transfac	FOXO3A_Q1	6.66958e-59
Transfac	FOXO1_01	1.20148e-55
Transfac	XFD2_01	6.22575e-51
Transfac	FOXO1_Q5	1.14074e-33
Transfac	HFH1_01	1.19204e-22
Transfac	FOXD3_01	5.62819e-14
Transfac	FREAC7_01	4.57144e-09
Transfac	HFH4_01	2.87513e-08
