# Supplementary material for: Genome-Wide Location Analysis Reveals Distinct Transcriptional Circuitry by Paralogous Regulators Foxa1 and Foxa2
Source: PLoS Genet. 2012 Jun 21;8(6):e1002770. doi: 10.1371/journal.pgen.1002770 (PMC3380847; doi:10.1371/journal.pgen.1002770)
Supplement: Table S3 — Overrepresented Other (non-Forkhead) Positional Weight Matrices in Foxa1-specific, Foxa2-specific, and Dual ChIP-Seq Targets. (XLS) [file pgen.1002770.s004.xls]

## Sheet: Foxa1_only
Supplemental Table 3
vs A2_1RKPM				vs Background
Database	PWM	p-value		Database	PWM	p-value
Jaspar	ZNF354	7.30851e-13		Jaspar	ZNF354	1.02097e-11
Jaspar	YY1	2.72843e-11		Jaspar	Myb	4.94381e-10
Jaspar	Arnt-Ahr	2.64638e-05		Jaspar	Arnt-Ahr	8.13199e-09
Jaspar	ELF5	0.000489885		Jaspar	TFAP2A	6.21442e-08
Jaspar	BRAC1	0.000901444		Jaspar	Fos	1.35921e-06
Jaspar	Fos	0.00680574		Jaspar	bZIP910	1.79367e-05
Jaspar	USF1	0.00790723		Jaspar	Klf4	0.000218358
Transfac	GEN_INI3_B	4.68297e-18		Jaspar	USF1	0.000624335
Transfac	GEN_INI2_B	3.39275e-17		Jaspar	Arnt	0.00131898
Transfac	GEN_INI_B	5.92229e-14		Jaspar	Mycn	0.00218363
Transfac	ZBRK1_01	2.4146e-12		Transfac	GEN_INI3_B	7.75116e-32
Transfac	AR_Q6	2.7329e-10		Transfac	AR_Q6	4.14737e-29
Transfac	AP2REP_01	6.75927e-10		Transfac	GEN_INI2_B	5.85901e-29
Transfac	EBOX_Q6_01	5.62337e-08		Transfac	GEN_INI_B	5.64504e-24
Transfac	SMAD_Q6	1.4462e-07		Transfac	ZBRK1_01	4.61305e-23
Transfac	KID3_01	1.83069e-07		Transfac	P53_02	1.49047e-21
Transfac	MOVOB_01	3.48301e-07		Transfac	AP2REP_01	4.23909e-18
Transfac	ETS_Q6	5.63225e-07		Transfac	RFX_Q6	5.92271e-18
Transfac	USF2_Q6	1.6566e-06		Transfac	P53_DECAMER_Q2	1.0499e-11
Transfac	AML1_01	5.62293e-06		Transfac	LEF1_Q2	4.62166e-11
Transfac	PU1_Q6	7.00999e-06		Transfac	AP4_Q6_01	5.76023e-11
Transfac	SREBP2_Q6	1.03198e-05		Transfac	AP1_Q6_01	3.71142e-10
Transfac	AML1_Q6	1.45583e-05		Transfac	AP1_Q4_01	1.45913e-09
Transfac	PEA3_Q6	1.68562e-05		Transfac	AML1_01	2.28027e-09
Transfac	AP4_Q6_01	6.74066e-05		Transfac	ER_Q6_02	6.51774e-09
Transfac	CHCH_01	8.33158e-05		Transfac	SMAD_Q6_01	3.31186e-07
Transfac	RFX_Q6	9.93886e-05		Transfac	USF2_Q6	6.06274e-07
Transfac	P53_DECAMER_Q2	0.000656787		Transfac	SMAD_Q6	1.04424e-06
Transfac	YY1_Q6_02	0.000699369		Transfac	SREBP2_Q6	1.24136e-05

## Sheet: Foxa2_only
vs A1_1RKPM				vs Background
Database	PWM	p-value		Database	PWM	p-value
Jaspar	Broad-complex_4	1.69661e-41		Jaspar	SRY	8.97161e-96
Jaspar	HNF1A	6.64316e-32		Jaspar	HNF1A	8.23126e-70
Jaspar	SRY	2.67853e-25		Jaspar	HNF4A	4.30487e-66
Jaspar	Lhx3	3.81829e-20		Jaspar	HLF	1.75013e-53
Jaspar	HMG-IY	1.45818e-17		Jaspar	Sox5	1.1194e-52
Jaspar	TBP	1.72882e-11		Jaspar	Broad-complex_3	7.09503e-44
Jaspar	Nobox	2.25283e-11		Jaspar	Pax2	3.01684e-38
Jaspar	Sox5	1.54014e-10		Jaspar	Nkx2-5	3.87098e-38
Jaspar	HLF	5.02999e-10		Jaspar	Nobox	2.83379e-32
Jaspar	NFIL3	4.15294e-09		Jaspar	Pdx1	1.30917e-25
Jaspar	Prrx2	8.14488e-09		Jaspar	HMG-1	4.38618e-17
Jaspar	Nkx2-5	5.64057e-08		Jaspar	NFIL3	1.75632e-12
Jaspar	IRF1	1.50275e-07		Transfac	SRY_01	2.86777e-100
Jaspar	Pdx1	5.71031e-06		Transfac	PAX2_02	1.44625e-94
Jaspar	NR3C1	8.12356e-05		Transfac	SOX10_Q6	5.16745e-81
Transfac	NKX62_Q2	5.77864e-34		Transfac	HNF4_01_B	4.8404e-76
Transfac	SRY_02	3.56602e-30		Transfac	HNF1_01	8.86684e-62
Transfac	HNF1_Q6_01	3.03506e-29		Transfac	SRY_02	4.90169e-57
Transfac	HMGIY_Q3	5.5756e-25		Transfac	HLF_01	1.0844e-55
Transfac	TBP_01	1.93115e-23		Transfac	SOX17_01	1.53188e-53
Transfac	LHX3_01	1.95816e-20		Transfac	CREBP1_01	2.42191e-50
Transfac	TEF_Q6	6.6185e-20		Transfac	OCT1_03	2.65694e-49
Transfac	OTX_Q1	8.95307e-20		Transfac	LEF1_Q2	5.91921e-43
Transfac	NKX3A_01	8.85973e-19		Transfac	DBP_Q6	4.07449e-41
Transfac	PBX1_01	6.29066e-18		Transfac	RXRLXRB_01	3.33642e-37
Transfac	OG2_01	8.24331e-18		Transfac	HMGIY_Q6	8.42245e-37
Transfac	SOX5_01	1.00647e-16		Transfac	TBP_01	1.00112e-33
Transfac	HNF6_Q6	1.26098e-16		Transfac	PXRRXR_01	1.19462e-29
Transfac	OCT1_03	3.42475e-15		Transfac	FXR_Q3	1.67811e-16

## Sheet: Dual_targets
vs Background
Database	PWM	p-value
Jaspar	HNF4A	4.65632e-127
Jaspar	NR2F1	6.62799e-95
Jaspar	HLF	3.92962e-53
Jaspar	HNF1A	7.05478e-48
Jaspar	Mafb	4.47856e-42
Jaspar	PPARG-RXRA	1.45885e-40
Jaspar	CREB1	4.07379e-32
Jaspar	ETS1	1.08575e-23
Jaspar	ZEB1	2.6379e-22
Jaspar	Ubx	8.34786e-22
Jaspar	RORA_1	1.44074e-20
Transfac	HNF4_Q6_01	4.05475e-127
Transfac	HNF4_01	2.56167e-121
Transfac	DR1_Q3	1.12026e-110
Transfac	HNF4_DR1_Q3	2.87794e-96
Transfac	COUP_01	6.62799e-95
Transfac	NF1_Q6	2.83674e-92
Transfac	PPAR_DR1_Q2	2.66075e-84
Transfac	COUP_DR1_Q6	2.78944e-78
Transfac	NF1_Q6_01	1.5277e-77
Transfac	HNF4ALPHA_Q6	6.68261e-66
Transfac	CEBPB_02	8.13524e-66
Transfac	NUR77_Q5	3.86319e-61
Transfac	PPARG_03	2.74548e-60
Transfac	SF1_Q6	1.44842e-54
Transfac	CEBPA_01	2.11944e-49
Transfac	COUPTF_Q6	1.38449e-37
Transfac	HNF1_01	1.59428e-37
Transfac	CEBP_Q2	5.159e-34
